# Supplementary material for: Cold Exposure Drives Weight Gain and Adiposity following Chronic Suppression of Brown Adipose Tissue
Source: Int J Mol Sci. 2022 Feb 7;23(3):1869. doi: 10.3390/ijms23031869 (PMC8836787; doi:10.3390/ijms23031869)
Supplement: Supplementary file 1 [file ijms-23-01869-s001.zip]

Archive with 1 entries (1 files):
- ijms-1478698-supplementary.pdf
